# Supplementary material for: Genetic Diversity and Population Structure of European Soybean Germplasm Revealed by Single Nucleotide Polymorphism
Source: Plants (Basel). 2023 Apr 29;12(9):1837. doi: 10.3390/plants12091837 (PMC10180984; doi:10.3390/plants12091837)
Supplement: Supplementary file 1 [file plants-12-01837-s001.zip]

Archive with 6 entries (6 files):
- Supplementary_figure_S2_Structure_by_MG_revised.png
- Supplement_figure_S1_dendrogram_by_MG_revised.png
- Supplement_table_S1_STRUCTURE_results_revised.xlsx
- Supplement_table_S2_Cluster_subgroups_by_origin_revised.xlsx
- Supplement_table_S3_Cluster_subgroups_by_MG_revised.xlsx
- Supplement_table_S4_Plant_Material_revised2.xlsx
