# Supplementary material for: Genetic Diversity and Population Structure of European Soybean Germplasm Revealed by Single Nucleotide Polymorphism
Source: Plants (Basel). 2023 Apr 29;12(9):1837. doi: 10.3390/plants12091837 (PMC10180984; doi:10.3390/plants12091837)
Supplement: Supplementary file 1 [file plants-12-01837-s001.zip › Supplement_table_S1_STRUCTURE_results_revised.xlsx]

## Sheet: List1
Table_ S1 STRUCTURE results
Origin	Q1	Q2	ADMIX	Total	Q1 (%)	Q2 (%)	ADMIX (%)
Austria	1	6	9	16	6.25	37.5	56.25
Croatia	0	32	6	38	0	84.2105	15.7895
France	4	2	16	22	18.1818	9.09091	72.7273
Italy	28	3	8	39	71.7949	7.69231	20.5128
Romania	1	7	8	16	6.25	43.75	50
Serbia	2	13	15	30	6.66667	43.3333	50
Switzerland	0	6	4	10	0	60	40
America	4	3	15	22	18.1818	13.6364	68.1818
Noah Ark	0	1	7	8	0	12.5	87.5
Germany	1	2	2	5	20	40	40
Hungary	0	0	1	1	0	0	100
MG
000/00	1	27	26	54	1.85185	50	48.1481
0	10	26	24	60	16.6667	43.3333	40
I	20	20	30	70	28.5714	28.5714	42.8571
II	10	2	11	23	43.4783	8.69565	47.8261
