# Supplementary material for: Genetic Diversity and Population Structure of European Soybean Germplasm Revealed by Single Nucleotide Polymorphism
Source: Plants (Basel). 2023 Apr 29;12(9):1837. doi: 10.3390/plants12091837 (PMC10180984; doi:10.3390/plants12091837)
Supplement: Supplementary file 1 [file plants-12-01837-s001.zip › Supplement_table_S2_Cluster_subgroups_by_origin_revised.xlsx]

## Sheet: List1
Table_S2 Number of cultivars in each cluster group according to the country of origin
Group	Subgroup	Austria	Croatia	Germany	France	Hungary	Italy	Romania	Serbia	Switzerland	America	Noah Ark
A	A1						17
	A2	3	2	3	14	1	4	1	2	2	6
	A3	2	2		1		14	3	7		6
B	B1		21		1		2	1	6
	B2	6	2	2	2				1	8	5
	B3	3	6					8	4		1
	B4	1	1		3		1		8		2	1
	B5	1	4		1		1	3	2		2	7
