# Supplementary material for: Genetic Diversity and Population Structure of European Soybean Germplasm Revealed by Single Nucleotide Polymorphism
Source: Plants (Basel). 2023 Apr 29;12(9):1837. doi: 10.3390/plants12091837 (PMC10180984; doi:10.3390/plants12091837)
Supplement: Supplementary file 1 [file plants-12-01837-s001.zip › Supplement_table_S3_Cluster_subgroups_by_MG_revised.xlsx]

## Sheet: List1
Table_S3. Number of cultivars in each cluster group according to their maturity group
Group	Subgroup	MG000/00	MG0	MGI	MGII
A	A1	1	9	6	1
	A2	6	7	19	6
	A3	1	4	21	9
B	B1	2	13	16	0
	B2	24	2	0	0
	B3	7	12	2	1
	B4	5	5	3	4
	B5	8	8	3	2
