# Supplementary material for: Genetic Diversity and Population Structure of European Soybean Germplasm Revealed by Single Nucleotide Polymorphism
Source: Plants (Basel). 2023 Apr 29;12(9):1837. doi: 10.3390/plants12091837 (PMC10180984; doi:10.3390/plants12091837)
Supplement: Supplementary file 1 [file plants-12-01837-s001.zip › Supplement_table_S4_Plant_Material_revised2.xlsx]

## Sheet: Plant material
Table_S4 Plant material
Nb.	Genotype	Country_origin	Matruity_group	Breeder
1	ABELINA	Austria	000/00	Saatzucht Donau GesmbH & Co
2	ADONAI	Italy	I	E.R.S.A. Friuli - Venezia Giulia
3	AFRODITA	Serbia	0	Institute for Field and Vegetable Crops Novi Sad
4	AIRES	Italy	0	E.R.S.A. Friuli - Venezia Giulia
5	ALEXA	Austria	000/00	Probstdorfer Saatzucht Gesmbh & Co Kg
6	ALISA	Serbia	0	Institute for Field and Vegetable Crops Novi Sad
7	ALMAS	Italy	I	E.R.S.A. Friuli - Venezia Giulia
8	ALTAPRO	America	0	Northland Seed and Grain Corp, Minnesota US
9	AMADEA	Austria	000/00	Probstdorfer Saatzucht Gesmbh & Co Kg
10	AMANDINE	Switzerland	000/00	Delley Samen und Pflanzen AG
11	AMMA	Italy	I	E.R.S.A. Friuli - Venezia Giulia
12	AMPHOR	France	000/00	Euralis Semences S.A.S.
13	ANA_ZG	Croatia	0	University of Zagreb, Faculty of Agriculture
14	ANANDA	Italy	I	E.R.S.A. Friuli - Venezia Giulia
15	ANDUTA_F	Romania	0	National Agricultural Research And Development Institute (NARDI)
16	ANGELA_PZO	Germany	I	Pflanzenzucht Oberlimpurg
17	ANICA	Croatia	0	Agricultural Institute Osijek
18	ANNETTE	America	I	Asociados Don Mario S.A.
19	ASCASUBI	Italy	II	E.R.S.A. Friuli - Venezia Giulia
20	ASTAFOR	France	I	Euralis Semences S.A.S.
21	ATACAMA	Austria	0	Saatzucht Donau GesmbH & Co
22	AVATAR	Italy	I	E.R.S.A. Friuli - Venezia Giulia
23	AVRIL	France	I	Asociados Don Mario S.A.
24	BAHIA	Italy	0	E.R.S.A. Friuli - Venezia Giulia
25	BELENO	Italy	I	E.R.S.A. Friuli - Venezia Giulia
26	BENEDETTA	Italy	I	Apsovsementi S.p.A.
27	BLANCAS	Italy	II	E.R.S.A. Friuli - Venezia Giulia
28	BOBITA	Hungary	II	Bolyi Mezoegazdasagi Termeloe Es Kereskedelmi Zartkoerueen Muekoedoe Reszvenytarsasag
29	BOSA	Serbia	000/00	Maize Research Institute "Zemun Polje"
30	BRUSSELES	America	000/00	Agreliant Genetics Inc.
31	BUENOS	Italy	II	E.R.S.A. Friuli - Venezia Giulia
32	BUGA	Croatia	0	University of Zagreb, Faculty of Agriculture
33	CAMELIA_F	Romania	0	National Agricultural Research And Development Institute (NARDI)
34	CAPNOR	France	000/00	Euralis Semences S.A.S.
35	CARLA_TD	Romania	000/00	A.R.D.S. Turda
36	CASTETIS	Switzerland	I	Delley Samen und Pflanzen AG
37	CELINA_PZO	Germany	II	Pflanzenzucht Oberlimpurg
38	CH21_414	Switzerland	000/00	Delley Samen und Pflanzen AG
39	CH22_172	Switzerland	000/00	Delley Samen und Pflanzen AG
40	CH22_174	Switzerland	000/00	Delley Samen und Pflanzen AG
41	CHAMPION	America	0	University of Guelph Ridgetown College of Agricultural Technology
42	CHRISTINA_TD	Romania	000/00	A.R.D.S. Turda
43	CHRISTINE	Austria	000/00	Saatzucht Donau GesmbH & Co
44	COLUMNA	Romania	0	National Agricultural Research And Development Institute (NARDI)
45	CORBETT	America	0	University of Guelph Ridgetown College of Agricultural Technology
46	CORDOBA	America	000/00	Agreliant Genetics Inc.
47	CRINA_F	Romania	I	Nardi Fundulea
48	DACIANA	Romania	0	A.R.D.S. Turda
49	DEKABIG	America	II	Dekalb Genetics Corporation
50	DEMETRA	Italy	I	It Syngenta Seed S.P.A.
51	DH_4173	America	I	University of Guelph Ridgetown College of Agricultural Technology
52	DH_5170	America	I	University of Guelph Ridgetown College of Agricultural Technology
53	DIAMANT	Romania	000/00	A.R.D.S. Turda
54	DM_513	America	I	Asociados Don Mario S.A.
55	DUBRAVKA	Croatia	0	University of Zagreb, Faculty of Agriculture
56	DUCHESSA	Italy	I	Isea S.R.L. / Societa' Produttori Sementi S.P.A.
57	DUKAT	Serbia	I	Selsem Delta Agrar, Beograd
58	ECUDOR	France	II	Euralis Semences S.A.S.
59	EIKO	America	I	International Oilseed Distributors
60	EKAM	Italy	I	E.R.S.A. Friuli - Venezia Giulia
61	EM_NEVE	Italy	0	Sipcam Italia S.P.A.
62	EMA	Croatia	0	Agricultural Institute Osijek
63	ERIN_BCV	America	000/00	University of Guelph Ridgetown College of Agricultural Technology
64	ES_ADVISOR	France	0	Euralis Semences S.A.S.
65	ES_COMANDOR	France	000/00	Euralis Semences S.A.S.
66	ES_CREATOR	France	I	Euralis Semences S.A.S.
67	ES_MENTOR	France	000/00	Euralis Semences S.A.S.
68	ES_PALLADOR	France	I	Euralis Semences S.A.S.
69	ES_SENATOR	France	I	Euralis Semences S.A.S.
70	ES_TRIBORI	France	I	Euralis Semences S.A.S.
71	ESG_121	France	0	Euralis Semences S.A.S.
72	EUGEN	Romania	0	A.R.D.S. Turda
73	FABIANA_F	Romania	I	National Agricultural Research And Development Institute (NARDI)
74	FELIX	Romania	000/00	A.R.D.S. Turda
75	FLAVIA	Austria	0	Saatzucht Donau GesmbH & Co
76	FORTUNA	Serbia	000/00	Institute for Field and Vegetable Crops Novi Sad
77	GABRIELA	Croatia	0	University of Zagreb, Faculty of Agriculture
78	GALA_PZO	Germany	I	Pflanzenzucht Oberlimpurg
79	GALICE	Austria	000/00	Saatzucht Donau GesmbH & Co
80	GALINA	Serbia	0	Institute for Field and Vegetable Crops Novi Sad
81	GALLEC	Switzerland	000/00	Delley Samen und Pflanzen AG
82	GINEVRA	Italy	0	It Syngenta Seed S.P.A.
83	GIUNONE	Italy	I	It Syngenta Seed S.P.A.
84	GORDANA	Croatia	II	Croatian Agency for Agriculture and Food
85	GORSTAK	Serbia	II	Selsem Delta Agrar, Beograd
86	GURU	Italy	II	E.R.S.A. Friuli - Venezia Giulia
87	HEI_HE_NR.3	Noah Ark	000/00	NoahArk Genebank Collection
88	HILARIO	Italy	0	E.R.S.A. Friuli - Venezia Giulia
89	HIROKO	America	I	Monsanto Technology Llc, USA
90	HRVATICA	Croatia	0	University of Zagreb, Faculty of Agriculture
91	IDEFIX	Switzerland	000/00	Delley Samen und Pflanzen AG
92	IKA	Croatia	I	Agricultural Institute Osijek
93	ILINDENKA	Serbia	II	Institute Of Southern Crops, Strumica
94	IREGI_SZURKEBARAT	Noah Ark	0	NoahArk Genebank Collection
95	ISIDOR	France	I	Euralis Semences S.A.S.
96	JOZEFINA	Austria	000/00	Saatzucht Donau GesmbH & Co
97	JULIJANA	Croatia	0	Agricultural Institute Osijek
98	KATA	Croatia	0	University of Zagreb, Faculty of Agriculture
99	KLEVERHOF_527	Noah Ark	0	NoahArk Genebank Collection
100	KORANA	Croatia	000/00	Agricultural Institute Osijek
101	KRUNA	Croatia	0	Agricultural Institute Osijek
102	KUNA	Croatia	0	Agricultural Institute Osijek
103	KWS_ANNIKA	America	I	Asociados Don Mario S.A.
104	LABRADOR	America	000/00	King Agro Division Of Kinggroup Inc.
105	LAURA	Serbia	I	Maize Research Institute "Zemun Polje"
106	LIGHT_GREEN	Noah Ark	000/00	NoahArk Genebank Collection
107	LIKA	Croatia	I	Agricultural Institute Osijek
108	LISSABON	America	000/00	Agreliant Genetics Inc.
109	LIUBA	Italy	I	Isea S.R.L. / Societa' Produttori Sementi S.P.A.
110	LUCIJA	Croatia	0	Agricultural Institute Osijek
111	LUNA	Serbia	II	Institute for Field and Vegetable Crops Novi Sad
112	MAKSIMIRKA	Croatia	0	University of Zagreb, Faculty of Agriculture
113	MALAGA	America	000/00	Agreliant Genetics Inc.
114	MANDALA	Italy	0	E.R.S.A. Friuli - Venezia Giulia
115	MANTRA	Italy	0	E.R.S.A. Friuli - Venezia Giulia
116	MEDENA	Croatia	0	Agricultural Institute Osijek
117	MEDINA	Croatia	I	Agricultural Institute Osijek
118	MERKUR	Serbia	000/00	Institute for Field and Vegetable Crops Novi Sad
119	MERLIN	Austria	000/00	Saatbau Linz Egen
120	MILANA	Serbia	I	Institute for Field and Vegetable Crops Novi Sad
121	MIMA	Serbia	II	Institute for Field and Vegetable Crops Novi Sad
122	MITSUKO	America	II	Monsanto Technology Llc, USA
123	NAMASTE	Italy	I	E.R.S.A. Friuli - Venezia Giulia
124	NAYA	America	000/00	Semences Prograin
125	NENA	Serbia	II	Maize Research Institute "Zemun Polje"
126	NEOPLANTA	Serbia	I	Institute for Field and Vegetable Crops Novi Sad
127	NIRVANA	Italy	II	E.R.S.A. Friuli - Venezia Giulia
128	NS_ANA	Serbia	I	Institute for Field and Vegetable Crops Novi Sad
129	NS_PRINCEZA	Serbia	0	Institute for Field and Vegetable Crops Novi Sad
130	OAC_WALLACE	America	000/00	University of Guelph Ridgetown College of Agricultural Technology
131	OANA_F	Romania	000/00	National Agricultural Research And Development Institute (NARDI)
132	ONIX	Romania	000/00	A.R.D.S. Turda
133	OPTIMUS	Serbia	I	Institute for Field and Vegetable Crops Novi Sad
134	OS_ZORA	Croatia	I	Agricultural Institute Osijek
135	OVIDIU_F	Romania	0	National Agricultural Research And Development Institute (NARDI)
136	OXFORD	America	0	University of Guelph Ridgetown College of Agricultural Technology
137	P18A02	Italy	I	Pioneer Hi-Bred Italia Servizi Agronomici Srl
138	P21T45	Italy	II	Pioneer Hi-Bred Italia Servizi Agronomici Srl
139	PACIFIC	Italy	II	Venturoli Sementi S.R.L.
140	PACO	Switzerland	II	Delley Samen und Pflanzen AG
141	PANONKA	Serbia	0	Selsem Delta Agrar, Beograd
142	PEDRO	Italy	0	E.R.S.A. Friuli - Venezia Giulia
143	PELA	Serbia	000/00	Institute Of Southern Crops, Strumica
144	PEPITA	Italy	0	E.R.S.A. Friuli - Venezia Giulia
145	PERLA	Romania	000/00	A.R.D.S. Turda
146	PICOR	Austria	0	Saatbau Linz Egen
147	PLATSKA_ZLTA_OBROVSKA	Noah Ark	000/00	NoahArk Genebank Collection
148	PLURIBUS	Serbia	I	Institute for Field and Vegetable Crops Novi Sad
149	PODRAVKA_95	Croatia	0	Agricultural Institute Osijek
150	PR91M10	Italy	0	Pioneer Hi-Bred Italia Servizi Agronomici Srl
151	PR92B63	Italy	I	Pioneer Hi-Bred Italia Servizi Agronomici Srl
152	PR92M22	Italy	I	Pioneer Hi-Bred Italia Servizi Agronomici Srl
153	PR92M35	Italy	I	Pioneer Hi-Bred Italia Servizi Agronomici Srl
154	PRANA	Italy	I	E.R.S.A. Friuli - Venezia Giulia
155	PROTEINKA	Serbia	0	Institute for Field and Vegetable Crops Novi Sad
156	PROTEIX	Switzerland	0	Delley Samen und Pflanzen AG
157	REGALE	Italy	I	Venturoli Sementi S.R.L.
158	RGT_SCALA	France	0	Ragt 2n S.A.S.
159	RGT_SINEMA	France	I	Ragt 2n S.A.S.
160	RGT_SIROCA	France	0	Ragt 2n S.A.S.
161	RGT_STRAVIATA	France	I	Ragt 2n S.A.S.
162	ROUDNICKA_CIERN	Noah Ark	000/00	NoahArk Genebank Collection
163	RTG_SINFONIA	France	I	Ragt 2n S.A.S.
164	RUBIN	Serbia	II	Institute for Field and Vegetable Crops Novi Sad
165	RUZICA	Croatia	I	University of Zagreb, Faculty of Agriculture
166	SABINA	Germany	000/00	Schlesinger- Saatzucht
167	SALJUT_216	Noah Ark	000/00	NoahArk Genebank Collection
168	SANDA	Croatia	0	Agricultural Institute Osijek
169	SANDOKAN	Italy	II	Venturoli Sementi S.R.L.
170	SANJA	Croatia	I	University of Zagreb, Faculty of Agriculture
171	SARA	Croatia	I	Agricultural Institute Osijek
172	SAVA	Serbia	I	Institute for Field and Vegetable Crops Novi Sad
173	SEKA	Croatia	I	Agricultural Institute Osijek
174	SEPHIA	Croatia	000/00	University of Zagreb, Faculty of Agriculture
175	SG_EIDER	Austria	I	Saatbau Linz Egen
176	SIGALIA	France	000/00	Ragt 2n S.A.S.
177	SILVIA_PZO	Austria	000/00	RWA Raiffeisen Ware Austria AG
178	SINARA	Austria	0	Saatzucht Donau GesmbH & Co
179	SLAVONKA	Croatia	I	Croatian Agency for Agriculture and Food
180	SONJA	Croatia	0	Agricultural Institute Osijek
181	SPONSOR	France	II	Euralis Semences S.A.S.
182	SREMICA	Serbia	000/00	Institute for Field and Vegetable Crops Novi Sad
183	SULTANA	France	000/00	Ragt 2n S.A.S.
184	SUZUMARU	Noah Ark	I	NoahArk Genebank Collection
185	SVELTE	Italy	0	E.R.S.A. Friuli - Venezia Giulia
186	SY_THUNDER	Austria	I	Syngenta Agro GmbH/Austria
187	SY_VICTORIUS	Austria	I	Syngenta Agro GmbH/Austria
188	TAJFUN	Serbia	000/00	Institute for Field and Vegetable Crops Novi Sad
189	TARA	Serbia	000/00	Institute for Field and Vegetable Crops Novi Sad
190	TEA	Serbia	I	Institute for Field and Vegetable Crops Novi Sad
191	TENA	Croatia	I	Agricultural Institute Osijek
192	TERRAPRO	America	0	Northland Seed and Grain Corp, Minnesota US
193	TINA	Croatia	I	Croatian Agency for Agriculture and Food
194	TISA	Croatia	I	Agricultural Institute Osijek
195	TOMA	Croatia	0	Agricultural Institute Osijek
196	TOURMALINE	Switzerland	000/00	Delley Samen und Pflanzen AG
197	TRIUMF	Romania	I	National Agricultural Research And Development Institute (NARDI)
198	UNA	Croatia	0	Agricultural Institute Osijek
199	VERA	Germany	000/00	Unavailable
200	VIOLA	Austria	000/00	Saatzucht Donau GesmbH & Co
201	VITA	Croatia	0	Agricultural Institute Osijek
202	VOLODA	Serbia	II	Selsem Delta Agrar, Beograd
203	XONIA	Italy	000/00	E.R.S.A. Friuli - Venezia Giulia
204	ZAGORKA	Croatia	0	University of Zagreb, Faculty of Agriculture
205	ZAGREPCANKA	Croatia	I	University of Zagreb, Faculty of Agriculture
206	ZLATA	Croatia	I	University of Zagreb, Faculty of Agriculture
207	ZORA_NS	Serbia	I	Institute for Field and Vegetable Crops Novi Sad
